# Supplementary material for: BeMADS1 is a key to delivery MADSs into nucleus in reproductive tissues-De novo characterization of Bambusa edulis transcriptome and study of MADS genes in bamboo floral development
Source: BMC Plant Biol. 2014 Jul 2;14:179. doi: 10.1186/1471-2229-14-179 (PMC4087239; doi:10.1186/1471-2229-14-179)
Supplement: Additional file 1 — The sequences of three databases. [file 1471-2229-14-179-S1.zip]

Archive with 1 entries (1 files):
- 1596684619125056_MOESM1_ESM.rar
